# Supplementary material for: Single-Layer High-Efficiency Metasurface for Multi-User Signal Enhancement
Source: Micromachines (Basel). 2025 Aug 6;16(8):911. doi: 10.3390/mi16080911 (PMC12388600; doi:10.3390/mi16080911)
Supplement: Supplementary file 1 [file micromachines-16-00911-s001.zip]

Archive with 1 entries (1 files):
- micromachines-3794308-supplementary.pdf
